# Supplementary material for: Microbial Diversity and Enzyme Activity as Indicators of Permethrin-Exposed Soil Health
Source: Molecules. 2023 Jun 14;28(12):4756. doi: 10.3390/molecules28124756 (PMC10301950; doi:10.3390/molecules28124756)
Supplement: Supplementary file 1 [file molecules-28-04756-s001.zip]

Archive with 1 entries (1 files):
- molecules-2391512-supplementary.pdf
